# Supplementary material for: Personalized glucose forecasting for type 2 diabetes using data assimilation
Source: PLoS Comput Biol. 2017 Apr 27;13(4):e1005232. doi: 10.1371/journal.pcbi.1005232 (PMC5409456; doi:10.1371/journal.pcbi.1005232)
Supplement: S1 Appendix — (TEX) [file pcbi.1005232.s001.tex]

\documentclass[10pt,letterpaper]{article}
\usepackage[top=0.85in,left=2.75in,footskip=0.75in]{geometry}

% Use adjustwidth environment to exceed column width (see example table in text)
\usepackage{changepage}

% Use Unicode characters when possible
\usepackage[utf8x]{inputenc}

% textcomp package and marvosym package for additional characters
\usepackage{textcomp,marvosym}

% fixltx2e package for \textsubscript
\usepackage{fixltx2e}

% amsmath and amssymb packages, useful for mathematical formulas and symbols
\usepackage{amsmath,amssymb}

% cite package, to clean up citations in the main text. Do not remove.
\usepackage{cite}

% Use nameref to cite supporting information files (see Supporting Information section for more info)
\usepackage{nameref,hyperref}

% line numbers
\usepackage[right]{lineno}

% ligatures disabled
\usepackage{microtype}
\DisableLigatures[f]{encoding = *, family = * }

\usepackage{multirow}
%\usepackage{multicolumn}

\usepackage{chngcntr}

\usepackage{soul, color, xcolor}

%this makes the \clines more thick
\newlength{\arrayrulewidthOriginal}
\newcommand{\Cline}[2]{%
  \noalign{\global\setlength{\arrayrulewidthOriginal}{\arrayrulewidth}}%
  \noalign{\global\setlength{\arrayrulewidth}{#1}}\cline{#2}%
  \noalign{\global\setlength{\arrayrulewidth}{\arrayrulewidthOriginal}}}

% Remove comment for double spacing
%\usepackage{setspace} 
%\doublespacing

% Text layout
\raggedright
\setlength{\parindent}{0.5cm}
\textwidth 5.25in 
\textheight 8.75in

% Bold the 'Figure #' in the caption and separate it from the title/caption with a period
% Captions will be left justified
\usepackage[aboveskip=1pt,labelfont=bf,labelsep=period,justification=raggedright,singlelinecheck=off]{caption}
\renewcommand{\figurename}{Fig}

% Use the PLoS provided BiBTeX style
\bibliographystyle{plos2015}

% Remove brackets from numbering in List of References
\makeatletter
\renewcommand{\@biblabel}[1]{\quad#1.}
\makeatother

% Leave date blank
\date{}

% Header and Footer with logo
\usepackage{lastpage,fancyhdr,graphicx}
\usepackage{epstopdf}
\pagestyle{myheadings}
\pagestyle{fancy}
\fancyhf{}
\setlength{\headheight}{27.023pt}
\lhead{\includegraphics[width=2.0in]{PLOS-submission.eps}}
\rfoot{\thepage/\pageref{LastPage}}
\renewcommand{\footrule}{\hrule height 2pt \vspace{2mm}}
\fancyheadoffset[L]{2.25in}
\fancyfootoffset[L]{2.25in}
\lfoot{\sf PLOS}

%% Include all macros below

\newcommand{\lorem}{{\bf LOREM}}
\newcommand{\ipsum}{{\bf IPSUM}}

%% Algorithm package
\usepackage{algorithmic}

%% END MACROS SECTION


\begin{document}


\section*{S1 Appendix.}
%\label{S1_Appendix}
{\bf Dual Unscented Kalman Filter} 

A dual unscented Kalman filter (UKF) was used for simultaneous estimation and tracking of model states and parameters. This methodology approximates the distribution of states by running the model with a simplex of sigma points as initial conditions. The process begins by initializing state and parameter estimates and covariances for a model system with $n_x$ states and $n_w$ estimated parameters.
\begin{align}
\hat{x}_{0} &= \mathbb{E}[x_{0}] \\
\hat{w}_{0} &= \mathbb{E}[w_{0}] \\
P_{x_{0}} &= \mathbb{E}[(x_{0}-\hat{x}_{0})(x_{0}-\hat{x}_{0})^{T}] \\ 
P_{w_{0}} &= \mathbb{E}[(w_{0}-\hat{w}_{0})(w_{0}-\hat{w}_{0})^{T}] 
\end{align}

%Fix a lambda_x and lambda_w for alpha and kappa parameters.
%Show beta=2.
%What alpha and kappa do we use? Or do we set our own lambda?
\noindent
Weighting schemes $W$ for determining mean state estimates and covariances were assigned using the methodology described by Wan and van der Merwe \cite{kalman_nn_ukf}. \\
\noindent
Set weights for the state filter:
\begin{align}
\lambda_{x} &= \alpha_{x}^{2}(n_{x}+\kappa_{x})-n_{x} \\
W^{(m)}_{x,0} &= \frac{\lambda_{x}}{n_{x}+ \lambda_{x} } \\
W^{(c)}_{x,0} &= \frac{\lambda_{x}}{n_{x}+ \lambda_{x} } + (1 - \alpha^{2}_{x} + \beta_{x}) \\
W^{(m)}_{x,i} &= W^{(c)}_{x,i} = \frac{\lambda_{x}}{2(n_{x}+ \lambda_{x}) }, & i=1,\dots,2n_{x}
\end{align}


\noindent
Set augmented weights for the state filter:
\begin{align}
W^{\text{aug,}(m)}_{x,0} &= \frac{\lambda_{x}}{2n_{x}+ \lambda_{x} } \\
W^{\text{aug,}(c)}_{x,0} &= \frac{\lambda_{x}}{2n_{x}+ \lambda_{x} } + (1 - \alpha^{2}_{x} + \beta_{x}) \\
W^{\text{aug,}(m)}_{x,i} &= W^{\text{aug,}(c)}_{x,i} = \frac{\lambda_{x}}{2(2n_{x}+ \lambda_{x}) }, &  i=1,\dots,4n_{x}
\end{align}

\noindent
Set weights for the parameter filter:
\begin{align}
\lambda_{w} &= \alpha_{w}^{2}(n_{w}+\kappa_{w})-n_{w} \\
W^{(m)}_{w,0} &= \frac{\lambda_{w}}{n_{w}+ \lambda_{w} } \\
W^{(c)}_{w,0} &= \frac{\lambda_{w}}{n_{w}+ \lambda_{w} } + (1 - \alpha^{2}_{w} + \beta_{w}) \\
W^{(m)}_{w,i} &= W^{(c)}_{w,i} = \frac{\lambda_{w}}{2(n_{w}+ \lambda_{w}) }, & i=1,\dots,2n_{w}
\end{align}


\noindent
\textbf{UKF State Filter} \\
The state filter of the dual UKF uses the most recent estimates of parameter means $w_{k-1}$, as well as the most recent estimate of state mean, $\hat{x}_{k-1}$, and state covariance $P_{x_{k-1}}$ to approximate the posterior distribution of the model's mapping of the current state distribution into the future.
\noindent
First, compute sigma points around the current state estimate:
\begin{align}
\chi_{\ 0,k-1} &= \hat{x}_{k-1} \\
\chi_{\ i,k-1} &= \hat{x}_{k-1} + (\sqrt{(n_{x}+\lambda_{x})P_{x_{k-1}}})_{i}, &  i=1,\dots,n_{x} \\
\chi_{\ i,k-1} &= \hat{x}_{k-1} - (\sqrt{(n_{x}+\lambda_{x})P_{x_{k-1}}})_{i},  &  i=n_{x}+1,\dots,2n_{x},
\end{align}
where $(\sqrt{(n_{x}+\lambda_{x})P_{x_{k-1}}})_{i}$ is the $i^{th}$ column of the matrix square root. \\


\begin{samepage}
\noindent
Apply constraints for real positivity to sigma points.
\begin{algorithmic}
\FOR{$j=1,\dots,n_{x}$}
%\FOR{$i=1,\dots,2n_{x}$}
\IF{ $\chi^{j}_{\ i,k-1} < 0$}
	\STATE $\chi^{j}_{\ i,k-1} = \min\limits_{i} {\Re(\chi^{j}_{\ i,k-1})}$
	\STATE $\chi^{j}_{\ i,k-1} = \max{(0,\chi^{j}_{\ i,k-1})}$
\ENDIF
\ENDFOR
%\ENDFOR
\end{algorithmic}
\end{samepage}

\noindent
Compute the posterior sigma points $\chi^{*}_{\ i,k|k-1}$ using the mapping (the model) $f$.
\begin{align}
\hat{w}_{k} &= \hat{w}_{k-1} \\
\chi^{*}_{\ i,k|k-1} &= f(\chi_{\ i,k-1},\hat{w}_{k-1})
\end{align}

\noindent
Compute the mean and covariance of posterior sigma points $\chi^{*}_{\ i, k|k-1}$, and add the assumed model process noise $R_{v}$ to the posterior covariance estiamte:
\begin{align}
\hat{x}^{*}_{\ k|k-1} &= \sum_{i=0}^{2n_{x}} W^{(m)}_{x,i} \chi^{*}_{\ i, k|k-1} \\
P_{x_{k|k-1}} &=  \sum_{i=0}^{2n_{x}} W^{(c)}_{x,i} (\chi^{*}_{\ i, k|k-1} - \hat{x}^{*}_{\ k|k-1})(\chi^{*}_{\ i, k|k-1} - \hat{x}^{*}_{\ k|k-1})^{T} + R_{v} % Q_k is same as R_{v} (Process Noise Covariance)
\end{align}

\noindent
Augment posterior sigma points:
%\chi_{\ k|k-1} &= [\chi^{*}_{\ 0,k|k-1},\chi^{*}_{\ 0,k|k-1} + \sqrt{(n_{x}+\lambda_{x})P_{x_{k|k-1}}},\chi^{*}_{\ 0,k|k-1} - \sqrt{(n_{x}+\lambda_{x})P_{x_{k|k-1}}}]
\begin{align}
\chi_{\ i, k|k-1} &= \chi^{*}_{\ i,k|k-1}, & i=0,...,2n_{x} \\
\chi_{\ i, k|k-1} &= \chi^{*}_{\ 0,k|k-1} + (\sqrt{(n_{x}+\lambda_{x})P_{x_{k|k-1}}})_{i},  & i=2n_{x}+1,\dots,3n_{x} \\
\chi_{\ i, k|k-1} &= \chi^{*}_{\ 0,k|k-1} - (\sqrt{(n_{x}+\lambda_{x})P_{x_{k|k-1}}})_{i}, &  i=3n_{x}+1,\dots,4n_{x}
\end{align}
%, where $(\sqrt{(n_{x}+\lambda_{x})P_{x_{k|k-1}}})_{i}$ is the $i^{th}$ column of the matrix square root.

\noindent
Compute measurement forecast:
\begin{align}
\hat{x}_{k|k-1} &= \sum_{i=0}^{4n_{x}} W^{\text{aug,}(m)}_{x,i} \chi_{\ i, k|k-1} \\
\mathcal{Y}_{k|k-1} &= h(\chi_{k|k-1},\hat{w_{k}}) \\
\hat{y}_{k|k-1} &= \sum_{i=0}^{4n_{x}} W^{\text{aug,}(m)}_{x,i} \mathcal{Y}_{\ i, k|k-1}
\end{align}

\noindent
Compute Kalman gain, where $R_{n}$ denotes assumed measurement noise. 
\begin{align}
P_{y_{k}} &= \sum_{i=0}^{4n_{x}} W^{\text{aug,}(c)}_{x,i} (\mathcal{Y}_{i, k|k-1} - \hat{y}_{k|k-1})(\mathcal{Y}_{i, k|k-1} - \hat{y}_{k|k-1})^{T} + R_{n}  \\ %R_k is the same as R_{n} (Measurement Noise Covariance)
P_{x_{k}y_{x}} &= \sum_{i=0}^{4n_{x}} W^{\text{aug,}(c)}_{x,i} (\chi_{\ i, k|k-1} - \hat{x}^{*}_{\ k|k-1})(\mathcal{Y}_{i, k|k-1} - \hat{y}_{k|k-1})^{T} \\
K_{k} &= P_{x_{k}y_{x}}P^{-1}_{y_{k}}
\end{align}

\noindent
Update state covariance:
\begin{equation}
P_{x_{k}} = P_{x_{k|k-1}} - K_{k}P_{y_{k}}K^{-1}_{k} 
\end{equation}

\noindent
Update state estimate:
\begin{equation}
\hat{x}_{k} = \hat{x}_{k|k-1} + K_{k}(y_{k}-\hat{y}_{k|k-1}),
\end{equation}
where $y_{k}$ is the $k^{th}$ measurement. \\


\noindent
\textbf{UKF Parameter Filter} \\
The parameter filter of the dual UKF uses the most recent estimates of parameter means, $w_{k-1}$, and their covariance $P_{w_{k-1}}$, as well as state estimate, $\hat{x}_{k-1}$, to approximate the posterior distribution of parameters, $w_{k}$ \cite{dual_ukf}. This is done by creating sigma points that approximate the distribution of $w_k$, and collecting the measurement forecasts created by the state mappings performed with each of the parameter sigma points, $\mathcal{W}_{i,k|k-1}$. \\

\noindent
First, iterate parameter estimates and their covariance:
\begin{align}
\hat{w}_{k|k-1} &= \hat{w}_{k-1} \\
P_{w_{k|k-1}} &= P_{w_{k-1}} + Q_{w_{k-1}},
\end{align}
where 
\begin{equation}
Q_{w_{k-1}} = {\rm diag}((\widetilde{\lambda}^{-1}-1)P_{w_{k-1}}),
\end{equation}
and ${\rm diag}(\cdot)$ indicates setting off-diagonal entries to $0$.

\noindent
Compute sigma points around parameter estimate:
\begin{align}
\mathcal{W}_{0,k|k-1} &= \hat{w}_{k|k-1} \\
\mathcal{W}_{i,k|k-1} &= \hat{w}_{k|k-1} + (\sqrt{(n_{w}+\lambda_{w})P_{w_{k|k-1}}})_{i}, &  i=1,\dots,n_{w} \\
\mathcal{W}_{i,k|k-1} &= \hat{w}_{k|k-1} - (\sqrt{(n_{w}+\lambda_{w})P_{w_{k|k-1}}})_{i},  &  i=n_{w}+1,\dots,2n_{w}
\end{align}

\begin{samepage}
\noindent
Apply constraints for real positivity to sigma points.
\begin{algorithmic}
\FOR{$j=1,\dots,n_{w}$}
%\FOR{$i=1,\dots,2n_{x}$}
\IF{ $\mathcal{W}^{j}_{\ i,k-1} < 0$}
	\STATE $\mathcal{W}^{j}_{\ i,k-1} = \min\limits_{i} {\Re(\mathcal{W}^{j}_{\ i,k-1})}$
	\STATE $\mathcal{W}^{j}_{\ i,k-1} = \max{(0,\mathcal{W}^{j}_{\ i,k-1})}$
\ENDIF
\ENDFOR
%\ENDFOR
\end{algorithmic}
\end{samepage}

\noindent
Compute measurement forecast:
\begin{align}
\mathcal{Y}_{i,k|k-1} &= h(f(\hat{x}_{k-1},\mathcal{W}_{i,k|k-1}),\mathcal{W}_{i,k|k-1}) \\
\hat{y}_{k|k-1} &= \sum_{i=0}^{2n_{w}} W^{(m)}_{w,i} \mathcal{Y}_{i,k|k-1}
\end{align}

\noindent
Compute Kalman gain:
\begin{align}
P_{y_{k}} &= \sum_{i=0}^{2n_{w}} W^{(c)}_{w,i} (\mathcal{Y}_{i, k|k-1} - \hat{y}_{k|k-1})(\mathcal{Y}_{i, k|k-1} - \hat{y}_{k|k-1})^{T} + R_{n} \\
P_{w_{k}y_{x}} &= \sum_{i=0}^{2n_{w}} W^{(c)}_{w,i} (\mathcal{W}_{i,k|k-1} - \hat{w}_{k|k-1})(\mathcal{Y}_{i, k|k-1} - \hat{y}_{k|k-1})^{T} \\
K_{k} &= P_{w_{k}y_{x}}P^{-1}_{y_{k}}
\end{align}

\noindent
Update parameter covariance:
\begin{equation}
P_{w_{k}} = P_{w_{k|k-1}} - K_{k}P_{y_{k}}K^{-1}_{k}
\end{equation}

\noindent
Update parameter estimate:
\begin{equation}
\hat{w}_{k} = \hat{w}_{k|k-1} + K_{k}(y_{k}-\hat{y}_{k|k-1}),
\end{equation}
where $y_{k}$ is the $k^{th}$ measurement.


\begin{table}[!ht]
\begin{adjustwidth}{-2.25in}{0in} % Comment out/remove adjustwidth environment if table fits in text column.
\centering
\caption{Full list of parameters used in the dual UKF, where the ultradian model has 6 states and the meal model has 12 states. Values for $\alpha$ were determined via ad hoc experimentation, and were important for stable covariance estimates.}
\begin{tabular}{|p{1.8cm}|p{3cm}|p{8cm}|}
\hline
\multicolumn{3}{|p{8cm}|}{\textbf{Dual UKF parameters}} \\ \hline
\Cline{2pt}{1-3} \hline
\Cline{2pt}{1-3}
Parameter &  Value  & Meaning \\ \hline \hline
$n_x$  & $12$ or $6$ & Number of model states \\ \hline \hline
$n_w$  & $3$ & Number of estimated model parameters \\ \hline \hline
$\alpha_x$  & $0.4$ & State sigma point weighting constant  \\ \hline \hline
$\alpha_w$  & $0.3$  & Parameter sigma point weighting constant  \\ \hline \hline
$\beta_x$  & $2$ & Parameter sigma point weighting constant  \\ \hline \hline
$\beta_w$  & $2$ & State sigma point weighting constant  \\ \hline \hline
$\kappa_x$ & $3-n_x$ & Parameter sigma point weighting constant \\ \hline \hline
$\kappa_w$ & $0$  & State sigma point weighting constant \\ \hline \hline
$\widetilde{\lambda}$ & $0.9975$  & "Forget" factor for parameter covariance \\ \hline \hline
$\rm q_v$ & $0.4$  & State sigma point weighting constant \\ \hline \hline
$\rm q_n$ & $0.01$  & State sigma point weighting constant \\ \hline \hline
$R_v$ & ${\rm diag}(({\rm q_v} \cdot v_{\rm all})^2)$ & Assumed process noise covariance \\ \hline \hline
$R_n$ & ${\rm diag}(({\rm q_n} \cdot v_{\rm obs})^2)$  & Assumed measurement noise covariance \\ \hline \hline
\end{tabular}
\label{table:model_parameters}
\end{adjustwidth}
\end{table}

The assumed process and measurement noise variance, $R_v$ and $R_n$, respectively, were computed as fractions (${\rm q_v}$ and ${\rm q_n}$) of the time-averaged state values, $v_{\rm all}$. We considered model process noise to have a standard deviation of 40\% of $v_{\rm all}$. $R_n$ was considered to have a standard deviation of 1\% of average measurement values; although typical glucometers have error closer to 10\%, we found it advantageous to artificially lower $R_n$ in order to weight measurements more severely and, thus, train the model more quickly. Time-averaged state values, $v_{\rm all}$, were computed using simulated initial states and nutrition.\\

Meal Model average state values
\begin{align}
v_{\rm all} &= 
\begin{bmatrix}
219.85 \\
164.08 \\
8.88 \\
2.46 \\
39.26 \\
37.00 \\
6307.52 \\
7914.55 \\
3103.47 \\
19.08 \\
5.413 \\
0.85
\end{bmatrix}
v_{\rm obs} = 219.85
\end{align}

Ultradian Model average state values
\begin{align}
v_{\rm all} &= 
\begin{bmatrix}
82.24 \\
191.57 \\
11235.00 \\
82.02\\
82.27 \\
81.86 \\
\end{bmatrix}
v_{\rm obs} = 11235.00
\end{align}


\begin{thebibliography}{10}

\bibitem{kalman_nn_ukf}
Wan EA, Merwe RVD.
\newblock The Unscented Kalman Filter.
\newblock In: Kalman Filtering and Neural Networks. Wiley; 2001. p. 221--280.

\bibitem{dual_ukf}
Gove J, Hollinger D.
\newblock Application of a dual unscented {K}alman for simultaneous state and
  parameter estimation problems of surface-atmospher exchange.
\newblock J Geophys Res. 2006;111:DO8S07.

% \bibitem{sturis_91}
% Sturis J, Polonsky KS, Mosekilde E, Cauter EV.
% \newblock Computer model for mechanisms underlying ultradian oscillations of
%   insulin and glucose.
% \newblock Am J Physiol Endocrinol Metab. 1991;260:E801--E809.

% \bibitem{keenerII}
% Keener J, Sneyd J.
% \newblock Mathematical physiology II: Systems physiology.
% \newblock Springer; 2008.

% \bibitem{dyn_pheno}
% Albers D, Elhadad N, Tabak E, Perotte A, Hripcsak G.
% \newblock Dynamical Phenotyping: Using Temporal Analysis of Clinically
%   Collected Physiologic Data to Stratify Populations.
% \newblock PLoS One. 2014;6:e96443.

% \bibitem{dalla_man}
% Man CD, Rizza R, Corbelli C.
% \newblock Meal simulation model of the glucose-insulin system.
% \newblock IEEE Transactions on biomedical engineering. 2007;54:1740--1749.

% \bibitem{dalla_man_system_2006}
% Dalla~Man C, Camilleri M, Cobelli C.
% \newblock A {System} {Model} of {Oral} {Glucose} {Absorption}: {Validation} on
%   {Gold} {Standard} {Data}.
% \newblock IEEE Transactions on Biomedical Engineering. 2006;53(12):2472--2478.
% \newblock doi:{10.1109/TBME.2006.883792}.


\end{thebibliography}


\nolinenumbers


\end{document}
