# Supplementary material for: Personalized glucose forecasting for type 2 diabetes using data assimilation
Source: PLoS Comput Biol. 2017 Apr 27;13(4):e1005232. doi: 10.1371/journal.pcbi.1005232 (PMC5409456; doi:10.1371/journal.pcbi.1005232)
Supplement: S3 Appendix — (TEX) [file pcbi.1005232.s003.tex]

\documentclass[10pt,letterpaper]{article}
\usepackage[top=0.85in,left=2.75in,footskip=0.75in]{geometry}

% Use adjustwidth environment to exceed column width (see example table in text)
\usepackage{changepage}

% Use Unicode characters when possible
\usepackage[utf8x]{inputenc}

% textcomp package and marvosym package for additional characters
\usepackage{textcomp,marvosym}

% fixltx2e package for \textsubscript
\usepackage{fixltx2e}

% amsmath and amssymb packages, useful for mathematical formulas and symbols
\usepackage{amsmath,amssymb}

% cite package, to clean up citations in the main text. Do not remove.
\usepackage{cite}

% Use nameref to cite supporting information files (see Supporting Information section for more info)
\usepackage{nameref,hyperref}

% line numbers
\usepackage[right]{lineno}

% ligatures disabled
\usepackage{microtype}
\DisableLigatures[f]{encoding = *, family = * }

\usepackage{multirow}
%\usepackage{multicolumn}

\usepackage{chngcntr}

\usepackage{soul, color, xcolor}

%this makes the \clines more thick
\newlength{\arrayrulewidthOriginal}
\newcommand{\Cline}[2]{%
  \noalign{\global\setlength{\arrayrulewidthOriginal}{\arrayrulewidth}}%
  \noalign{\global\setlength{\arrayrulewidth}{#1}}\cline{#2}%
  \noalign{\global\setlength{\arrayrulewidth}{\arrayrulewidthOriginal}}}

% Remove comment for double spacing
%\usepackage{setspace} 
%\doublespacing

% Text layout
\raggedright
\setlength{\parindent}{0.5cm}
\textwidth 5.25in 
\textheight 8.75in

% Bold the 'Figure #' in the caption and separate it from the title/caption with a period
% Captions will be left justified
\usepackage[aboveskip=1pt,labelfont=bf,labelsep=period,justification=raggedright,singlelinecheck=off]{caption}
\renewcommand{\figurename}{Fig}

% Use the PLoS provided BiBTeX style
\bibliographystyle{plos2015}

% Remove brackets from numbering in List of References
\makeatletter
\renewcommand{\@biblabel}[1]{\quad#1.}
\makeatother

% Leave date blank
\date{}

% Header and Footer with logo
\usepackage{lastpage,fancyhdr,graphicx}
\usepackage{epstopdf}
\pagestyle{myheadings}
\pagestyle{fancy}
\fancyhf{}
\setlength{\headheight}{27.023pt}
\lhead{\includegraphics[width=2.0in]{PLOS-submission.eps}}
\rfoot{\thepage/\pageref{LastPage}}
\renewcommand{\footrule}{\hrule height 2pt \vspace{2mm}}
\fancyheadoffset[L]{2.25in}
\fancyfootoffset[L]{2.25in}
\lfoot{\sf PLOS}

%% Include all macros below

\newcommand{\lorem}{{\bf LOREM}}
\newcommand{\ipsum}{{\bf IPSUM}}

%% Algorithm package
\usepackage{algorithmic}

%% END MACROS SECTION


\begin{document}

\section*{S3 Appendix.}
\label{S3_Appendix}
{\bf Meal endocrine model} 

The meal model \cite{dalla_man} is composed of two subsystems that represent insulin and glucose kinetics. The glucose subsystem has two compartments, plasma glucose mass $G_p$ and glucose mass in slowly equilibrating tissues $G_t$. Along with modeling the exchange between these two comparments, subprocesses of the glucose subsystem describe the effects of endogenous glucose production (EGP), rate of glucose appearance ($Ra$), renal excretion of glucose ($E$), and insulin-independent and insulin-dependent glucose utilization ($U_{ii}$ and $U_{id}$, respectively).
The insulin subsystem has two main compartments, the insulin masses in plasma and liver ($I_p$ and $I_l$, respectively). Subprocesses of the insulin subsystem include insulin secretion $S$ and insulin degradation in both the liver and periphery.
\\

\noindent
\emph{Glucose subsystem}
\begin{equation}
  \begin{cases}
	\dot{G}_{p}(t) = {EGP}(t) + Ra(t) - U_{\rm ii} (t) - E(t) - k_{1} \cdot G_{p} (t) + k_{2} \cdot G_{t} (t) & G_{p} (0) = G_{pb} \\
	\dot{G}_{t}(t) = - U_{\rm id} (t) + k_{1} \cdot G_{p} (t) - k_{2} \cdot G_{t} (t) & G_{t} (0) = G_{tb} \\
	G(t) = \frac{G_{p}} {V_{G} } & G(0) = G_{b}
  \end{cases}
\end{equation}

%\begin{equation}
%{EGP}_{b} = U_{b} + E_{b}
%\end{equation}

\noindent
\emph{Insulin subsystem}
\begin{equation}
  \begin{cases}
\dot {I}_{l} (t) = - (m_{1} + m_{3} (t)) \cdot I_{l} (t) + m_{2} I_{p} (t) + S(t)  & I_{l} (0) = I_{lb} \\
\dot {I}_{p} (t) = - (m_{2} + m_{4}) \cdot I_{p} (t) + m_{1} \cdot I_{l} (t) & I_{p} (0) = I_{pb} \\
 I(t) = \frac{I_{p}}{V_{I}} & I(0) = I_{b}
  \end{cases}
\end{equation}

\noindent
Intestinal absorption of glucose ($Ra(t)$)
\begin{equation}
  \begin{cases}
Q_{\rm sto} (t) = Q_{\rm sto1} (t) + Q_{\rm sto2} (t) & Q_{\rm sto} (0) = 0\\
\dot {Q}_{\rm sto1} (t) = - k_{gri} \cdot Q_{\rm sto1} (t) + D \cdot d(t) & Q_{\rm sto1} (0) = 0 \\
\dot {Q}_{\rm sto2} (t) = - k_{\rm empt} (Q_{\rm sto}) \cdot Q_{\rm sto2} (t) + k_{gri} \cdot Q_{\rm sto1} (t) & Q_{\rm sto2} (0) = 0 \\
\dot {Q}_{\rm gut} (t) = - k_{\rm abs} \cdot Q_{\rm gut} (t) + k_{\rm empt} (Q_{\rm sto}) \cdot Q_{\rm sto2} (t) & Q_{\rm gut} (0) = 0 \\
Ra(t) = \frac{f \cdot k_{\rm abs} \cdot Q_{\rm gut} (t)}{{\hbox{BW}}} & Ra(0) = 0 \\
  \end{cases}
\end{equation}

\noindent
Beta Cell Subprocess (insulin secretion is $S$, and insulin mass in the portal vein is $I_{po}$)
\begin{align}
S(t) &= \gamma \cdot I_{po} (t) \\
\dot {I}_{po} (t) &= - \gamma \cdot I_{po} (t) + S_{po} (t), \quad I_{po} (0) = I_{pob} \\
 S_{po} (t) &= \begin{cases}
	Y(t) + K \cdot \dot {G}(t) + S_{b}, & \dot {G} > 0 \\
 	Y(t) + S_{b}, & \dot {G} \le 0 \\
\end{cases}
\end{align}
\begin{align}
\dot {Y}(t) = \begin{cases}
- \alpha \cdot [Y(t) - \beta \cdot (G(t) - h)], & \beta \cdot (G(t) - h) \ge - S_{b} \\
- \alpha \cdot Y(t) - \alpha \cdot S_{b}, & \beta \cdot (G(t) - h) < - S_{b} \\
\end{cases}
\end{align}

\noindent
Renal excretion of glucose
\begin{align}
E(t) =& \begin{cases}
k_{e1} \cdot [G_{p} (t) - k_{e2}], & G_{p} (t) > k_{e2} \\
0, & G_{p} (t) \le k_{e2}
\end{cases}
\end{align}

\noindent
Endogenous glucose production (EGP)
\begin{align}
{EGP}(t) =&\, k_{p1} - k_{p2} \cdot G_{p} (t) - k_{p3} \cdot I_{d} (t) - k_{p4} \cdot I_{po} (t)\\
{EGP}(0) =&\, {EGP}_{b}
\end{align}

\noindent
Hepatic extraction of insulin was fixed, and the following relations were used to evaluate exchange parameters with respect to $HE$ and $S(t)$.
\begin{align}
\textrm{HE}(t) =& - m_{5} \cdot S(t) + m_{6}, \quad
\textrm{HE}(0) = \textrm{HE}_{b} \\
m_{3} (t) =& \frac{{\hbox{HE}}(t) \cdot m_{1} } {1 - {\hbox{HE}}(t)}
\end{align}

\noindent
Insulin delay
\begin{equation}
  \begin{cases}
\dot {I}_{1} (t) = - k_{i} \cdot [I_{1} (t) - I(t)] & I_{1} (0) = I_{b} \\
\dot {I}_{d} (t) = - k_{i} \cdot [I_{d} (t) - I_{1} (t)] & I_{d} (0) = I_{b}
  \end{cases}
\end{equation}

\noindent
Interstitial Insulin
\begin{equation}
\dot {X}(t) = - p_{2U} \cdot X(t) + p_{2U} [I(t) - I_{b} ]\quad X(0) = 0 
\end{equation}

\noindent
Glucose Utilization (Michaelis-Menten kinetics contribute to insulin-dependent glucose utilization)
\begin{align}
V_{m} (X(t)) &= V_{m0} + V_{mx}\cdot X(t) \\
K_{m} (X(t)) &= K_{m0} + K_{mx} \cdot X(t) \\
U_{\rm id} (t) &= \frac{V_{m} (X(t)) \cdot G_{t} (t)} {K_{m} (X(t)) + G_{t} (t)} \\
U_{\rm ii} (t) &= F_{\rm cns}
\end{align}

\noindent
Stomach emptying rate \cite{dalla_man_system_2006}
\begin{align}
k_{\rm empt} (Q_{\rm sto}) & = k_{\rm min} + \frac{ k_{\rm max} - k_{\rm min}}{2} \cdot \{\tanh[a_{\rm meal}(Q_{\rm sto} - b \cdot D)] - \tanh[b_{\rm meal}(Q_{\rm sto} - c \cdot D)] + 2\} \\
\alpha_{\rm meal} & = \frac{5}{2 \cdot D \cdot (1-b)} \\
\beta_{\rm meal} & = \frac{5}{2 \cdot D \cdot c}
%in the bug, we did not actually compute alpha and beta in this way, but rather used, fixed, incorrect values. 
\end{align}

%\begin{equation}
%U_{\rm ii} (t) = F_{\rm cns}
%\end{equation}
%
%%\noindent
%Insulin-dependent utilization
%\begin{equation}
%U_{\rm id} (t) = \frac{V_{m} (X(t)) \cdot G_{t} (t)} {K_{m} (X(t)) + G_{t} (t)}
%\end{equation}
%
%%\noindent
%Michaelis-Menten Kinetics
%\begin{align}
%V_{m} (X(t)) = V_{m0} + V_{mx}\cdot X(t) \\
%K_{m} (X(t)) = K_{m0} + K_{mx} \cdot X(t)
%\end{align}


%\noindent
%Total Glucose utilization
%\begin{equation}
%U(t) = U_{\rm ii} (t) + U_{\rm id} (t)
%\end{equation}

\begin{figure}
\centering
\includegraphics[width=7.8cm,height=6.5cm]{MealModelSteadyState.png}
\caption{Simulation of post-prandial glucose response and return to equilibrium modeled by the meal model. This simulation was performed for a 45 g carbohydrate meal, and employed the initial conditions
and parameter values reported by Dalla Man \emph{et al.} \cite{dalla_man}}
\label{fig:meal_dynamics}
\end{figure}

\begin{table}[!ht]
\begin{adjustwidth}{-2.25in}{0in} % Comment out/remove adjustwidth environment if table fits in text column.
\centering
\caption{Parameter functions and values for the meal model estimated to best characterize patients with type 2 diabetes by Dalla Man \emph{et al.} .}
\begin{tabular}{|p{1cm}|p{3cm}|p{9cm}|}
\hline
\multicolumn{3}{|p{8cm}|}{\textbf{Meal model parameters}} \\ \hline
\Cline{2pt}{1-3} \hline
\Cline{2pt}{1-3}
Name & Nominal Value  & Meaning \\ \hline \hline
${\rm BW}$ & $80$ kg & Body Weight \\ \hline \hline
%Glucose Kinetics
$V_G$  & $1.49$ dl/kg & Plasma glucose space  \\ \hline \hline
$k_1$  & $0.042 $ min$^{-1}$ & Glucose exchange rate between rapidly and slowly equilibrating tissues \\ \hline \hline
$k_2$ & $0.071$ min$^{-1}$  & Glucose exchange rate between rapidly and slowly equilibrating tissues \\ \hline \hline

%Insulin Kinetics
$V_I$ & $0.04$ l/kg & Plasma insulin space \\ \hline \hline
$m_1$ & $0.379$ min$^{-1}$ & Insulin subsystem exchange rate \\ \hline \hline
$m_2$ & $0.673$ min$^{-1}$ & Insulin subsystem exchange rate \\ \hline \hline
$m_4$ & $0.269$ min$^{-1}$ & Insulin subsystem exchange rate \\ \hline \hline
$m_5$ & $0.0526$ min kg/pmol & Insulin subsystem exchange rate \\ \hline \hline
$m_6$ & $0.8118$ & Insulin subsystem exchange rate \\ \hline \hline
$HE_b$ & $0.6$ & Hepatic insulin extraction \\ \hline \hline

%Rate of Appearance
$k_{max}$ & $0.0465$ min$^{-1}$ & Maximum emptying rate of glucose from stomach to intestine \\ \hline \hline
$k_{min}$ & $0.0076$ min$^{-1}$ & Minimum emptying rate of glucose from stomach to intestine \\ \hline \hline
$k_{abs}$ & $0.023$ min$^{-1}$ & Intestinal absorption rate \\ \hline \hline
$k_{gri}$ & $0.0465$ min$^{-1}$ & Rate of Grinding \\ \hline \hline
$f$ & $0.90$  & Fraction of intestinal absorption to appear in plasma \\ \hline \hline
%$a$ & $0.00006$ mg$^{-1}$ & glucose space \\ \hline \hline
$b$ & $0.68$  & Meal-dose dependency of emptying rate decline \\ \hline \hline
$c$ & $0.00023$ mg$^{-1}$ & Meal-dose dependency of emptying rate increase \\ \hline \hline
%$d$ & $0.09$  & glucose space \\ \hline \hline
$\alpha_{\rm meal}$ & $0.013$  & Rate of approach to minimum stomach emptying rate \\ \hline \hline
$\beta_{\rm meal}$ & $0.05$  & Rate of approach to maximum stomach emptying rate \\ \hline \hline
\end{tabular}
\end{adjustwidth}
\end{table}
\clearpage
%%%CUT TABLE HERE

\begin{table}[!ht]
\begin{adjustwidth}{-2.25in}{0in} % Comment out/remove adjustwidth environment if table fits in text column.
\centering
\caption{Parameter functions and values for the meal model estimated to best characterize patients with type 2 diabetes by Dalla Man \emph{et al.} (continued).}
\begin{tabular}{|p{1cm}|p{3cm}|p{9cm}|}
\hline
\multicolumn{3}{|p{8cm}|}{\textbf{Meal model parameters cont.}} \\ \hline
\Cline{2pt}{1-3} \hline
\Cline{2pt}{1-3}
Name & Nominal Value  & Meaning \\ \hline \hline
%Endogenous Production
$k_{p1}$ & $3.09$ mg/kg/min & Extrapolated EGP at zero glucose and insulin \\ \hline \hline
$k_{p2}$ & $0.0007$ min$^{-1}$ & Liver glucose effectiveness \\ \hline \hline
$k_{p3}$ & $0.005$ mg/kg/min per pmol/l & Amplitude of insulin action on the liver \\ \hline \hline
$k_{p4}$ & $0.0786$ mg/kg/min per pmol/kg & Amplitude of portal insulin action on liver \\ \hline \hline
$k_i$ & $0.0066$ min$^{-1}$ & Delay between insulin signal and insulin action \\ \hline \hline

%Utilization
$F_{cns}$ & $1$ mg/kg/min & Glucose uptake by brain and erythrocytes \\ \hline \hline
$V_{m0}$ & $4.65$ mg/kg/min & Glucose utilization Michaelis-Menten nominal velocity \\ \hline \hline
$V_{mx}$ & $0.034$ mg/kg/min per pmol/l & Glucose utilization Michaelis-Menten insulin-dependent velocity \\ \hline \hline
$K_{m0}$ & $466.21$ mg/kg & Glucose utilization Michaelis-Menten nominal constant \\ \hline \hline
$K_{mx}$ & $0$ mg/kg & Glucose utilization Michaelis-Menten insulin-dependent constant \\ \hline \hline
$p_{2U}$ & $0.0840$ min$^{-1}$ & Insulin action rate on peripheral glucose utilization \\ \hline \hline

%Secretion
$K$ & $0.99$ pmol/kg per mg/dl & Pancreatic responsiveness to glucose rate of change \\ \hline \hline
$\alpha$ & $0.013$ min$^{-1}$ & Delay between glucose signal and insulin secretion \\ \hline \hline
$\beta$ & $0.05$ pmol/kg/min per mg/dl & Pancreatic responsiveness to glucose \\ \hline \hline
$\gamma$ & $0.5$ min$^{-1}$ & Exchange rate between portal vein and liver \\ \hline \hline

%Renal Excretion
$k_{e1}$ & $0.0007$ min$^{-1}$  & Glomerular filtration rate \\ \hline \hline
$k_{e2}$ & $269$ mg/kg & Renal threshold of glucose \\ \hline \hline

\end{tabular}
%\caption{Parameter functions and values for the meal model estimated to best characterize patients with type 2 diabetes by Dalla Man \emph{et al}.}
%\label{table:Meal Model model_parameters}
\end{adjustwidth}
\end{table}

\clearpage

\begin{thebibliography}{10}

% \bibitem{kalman_nn_ukf}
% Wan EA, Merwe RVD.
% \newblock The Unscented Kalman Filter.
% \newblock In: Kalman Filtering and Neural Networks. Wiley; 2001. p. 221--280.

% \bibitem{dual_ukf}
% Gove J, Hollinger D.
% \newblock Application of a dual unscented {K}alman for simultaneous state and
%   parameter estimation problems of surface-atmospher exchange.
% \newblock J Geophys Res. 2006;111:DO8S07.

% \bibitem{sturis_91}
% Sturis J, Polonsky KS, Mosekilde E, Cauter EV.
% \newblock Computer model for mechanisms underlying ultradian oscillations of
%   insulin and glucose.
% \newblock Am J Physiol Endocrinol Metab. 1991;260:E801--E809.

% \bibitem{keenerII}
% Keener J, Sneyd J.
% \newblock Mathematical physiology II: Systems physiology.
% \newblock Springer; 2008.

% \bibitem{dyn_pheno}
% Albers D, Elhadad N, Tabak E, Perotte A, Hripcsak G.
% \newblock Dynamical Phenotyping: Using Temporal Analysis of Clinically
%   Collected Physiologic Data to Stratify Populations.
% \newblock PLoS One. 2014;6:e96443.

\bibitem{dalla_man}
Man CD, Rizza R, Corbelli C.
\newblock Meal simulation model of the glucose-insulin system.
\newblock IEEE Transactions on biomedical engineering. 2007;54:1740--1749.

\bibitem{dalla_man_system_2006}
Dalla~Man C, Camilleri M, Cobelli C.
\newblock A {System} {Model} of {Oral} {Glucose} {Absorption}: {Validation} on
  {Gold} {Standard} {Data}.
\newblock IEEE Transactions on Biomedical Engineering. 2006;53(12):2472--2478.
\newblock doi:{10.1109/TBME.2006.883792}.


\end{thebibliography}


\nolinenumbers


\end{document}
